# Supplementary material for: Gepoclu: a software tool for identifying and analyzing gene positional clusters in large-scale gene expression analysis
Source: BMC Bioinformatics. 2011 Jan 26;12:34. doi: 10.1186/1471-2105-12-34 (PMC3040130; doi:10.1186/1471-2105-12-34)
Supplement: Additional file 2 — Gepoclu software. Matlab source code of the Gepoclu software. [file 1471-2105-12-34-S2.ZIP]

Archive with 2 entries (1 files):
- Additional file 2/
- Additional file 2/gepoclu v3.1.zip
