# Supplementary material for: Gepoclu: a software tool for identifying and analyzing gene positional clusters in large-scale gene expression analysis
Source: BMC Bioinformatics. 2011 Jan 26;12:34. doi: 10.1186/1471-2105-12-34 (PMC3040130; doi:10.1186/1471-2105-12-34)
Supplement: Additional file 4 — Testis-specific genes for example application 3. Excel spreadsheet containing the list of testis-specific genes as found by RT-PCR for example application 3. [file 1471-2105-12-34-S4.XLS]

## Sheet: Sheet1
AGAP000444	X	7822875	7824123	-1
AGAP000891	X	16768804	16772157	1
AGAP001112	2R	301617	303115	-1
AGAP001165	2R	676035	677922	-1
AGAP001388	2R	4120810	4122586	-1
AGAP001416	2R	4586620	4587258	-1
AGAP001445	2R	5136587	5137507	1
AGAP001620	2R	6966595	6967350	-1
AGAP001735	2R	9096569	9097790	-1
AGAP002033	2R	14100662	14102100	1
AGAP002127	2R	16088787	16091558	-1
AGAP002365	2R	20650893	20653120	-1
AGAP002515	2R	22177304	22178361	1
AGAP002804	2R	27809427	27810152	-1
AGAP002850	2R	28304699	28305246	1
AGAP003022	2R	31221810	31223249	-1
AGAP003152	2R	33382296	33383831	1
AGAP003227	2R	34048328	34049753	-1
AGAP003295	2R	35197873	35198889	-1
AGAP003420	2R	37510453	37511640	1
AGAP003577	2R	40094415	40099215	-1
AGAP003747	2R	42875544	42876413	-1
AGAP003805	2R	43478130	43480109	-1
AGAP003895	2R	45678718	45682522	-1
AGAP004085	2R	49526117	49527342	-1
AGAP004163	2R	50989917	50993063	-1
AGAP004219	2R	52001832	52004983	-1
AGAP004610	2R	58360124	58361793	-1
AGAP004621	2R	58622178	58623688	-1
AGAP004640	2R	58818255	58839360	1
AGAP004683	2L	485698	488369	-1
AGAP004689	2L	1052036	1057434	1
AGAP004692	2L	1411011	1441380	1
AGAP004701	2L	2074972	2120041	1
AGAP004704	2L	2253748	2255495	-1
AGAP004754	2L	3063116	3064911	1
AGAP004806	2L	3779245	3780367	-1
AGAP004833	2L	4233342	4239866	1
AGAP004862	2L	4554530	4565883	1
AGAP004873	2L	4769290	4800313	-1
AGAP004914	2L	5862276	5863688	1
AGAP005040	2L	8710708	8712165	-1
AGAP005058	2L	8990758	9030148	1
AGAP005179	2L	11414718	11415633	1
AGAP005378	2L	14738117	14809846	-1
AGAP005412	2L	15334739	15336948	-1
AGAP005748	2L	20191213	20196458	1
AGAP005829	2L	22088475	22089755	1
AGAP005850	2L	22596794	22598098	-1
AGAP006177	2L	27762337	27763185	-1
AGAP006449	2L	32254672	32255304	-1
AGAP006473	2L	32629209	32636262	1
AGAP006690	2L	36715651	36717132	1
AGAP006706	2L	37112415	37113213	-1
AGAP006887	2L	39364952	39365620	1
AGAP007069	2L	42165842	42176356	-1
AGAP007167	2L	43756355	43757437	-1
AGAP007334	2L	45638589	45640040	1
AGAP007489	2L	46871175	46875084	-1
AGAP007593	2L	48086169	48094649	-1
AGAP007618	2L	48340253	48341468	1
AGAP007678	2L	48957583	48959148	-1
AGAP007815	3R	1357150	1362578	1
AGAP007849	3R	2034888	2054231	-1
AGAP007899	3R	2576132	2585091	1
AGAP007904	3R	2605246	2606918	-1
AGAP007942	3R	3231283	3241010	1
AGAP007950	3R	3274310	3275122	-1
AGAP008186	3R	6465358	6467391	1
AGAP008275	3R	8464644	8466095	-1
AGAP008338	3R	9413519	9414374	1
AGAP008341	3R	9419325	9420896	1
AGAP008689	3R	14876773	14890778	1
AGAP008765	3R	17214848	17215765	1
AGAP008850	3R	19418951	19419211	-1
AGAP008870	3R	20126358	20129552	1
AGAP008976	3R	22409942	22411507	1
AGAP009026	3R	24092995	24094057	-1
AGAP009084	3R	25465559	25466264	-1
AGAP009104	3R	25631305	25635443	-1
AGAP009129	3R	26436117	26438228	-1
AGAP010031	3R	48057474	48059040	-1
AGAP010199	3R	50576439	50577207	-1
AGAP010307	3R	53083640	53086934	-1
AGAP010330	3L	1016366	1017211	-1
AGAP010488	3L	4938735	4940035	-1
AGAP010844	3L	11895934	11896758	-1
AGAP010930	3L	13331490	13337067	-1
AGAP011032	3L	14761655	14762470	1
AGAP011102	3L	16945623	16946172	-1
AGAP011270	3L	20397984	20399009	-1
AGAP011334	3L	21303507	21305940	-1
AGAP011539	3L	26944334	26946100	-1
AGAP011753	3L	32927854	32928735	-1
AGAP012224	3L	39121332	39122480	1
AGAP012433	UNKN	652045	657021	-1
AGAP012739	UNKN	26294438	26294797	-1
